# Supplementary material for: Early Miocene remains of Melissiodon from Mokrá-Quarry (Moravia, Czech Republic) shed light on the evolutionary history of the rare cricetid genus
Source: PeerJ. 2022 Aug 8;10:e13820. doi: 10.7717/peerj.13820 (PMC9368992; doi:10.7717/peerj.13820)
Supplement: Supplemental Information 1 [file peerj-10-13820-s001.xlsx]

## Sheet: M1
Age	Locality	Species	Low	Mean	High	N	Source	Difference
MN3	Wintershof-West	Melissiodon dominans	2.9	3.35	3.63	40	Hrubesch, 1957	0.73
MN3	Schaitheim	Melissiodon dominans	2.88	3.47	4	21	Hrubesch, 1957	1.12
MN3	Beaulieu 2B	Melissiodon aff. Dominans	3.21	3.44	3.61		Aguilar et al. 2003	0.4
MN3	Turó de les Forques 1	Melissiodon dominans	3.37	3.42	3.47	2	Jovells-Vaqué and Casanovas-Vilar, 2018	0.1
MN3	Saint Vincent de Lamonjoie	Melissiodon dominans	3.16	3.18	3.2	2	Bulot et al. 2009	0.04
MN3	Jauquet	Melissiodon dominans	3.4	3.44	3.48	2	Bulot et al. 2009	0.08
MN4	Petersbuch 2	Melissiodon dominans	3		3.55	64	Ziegler and Fahlbusch, 1986	0.55
MN4	Erkertshofen 2	Melissiodon dominans	3.12	3.19	3.25	2	Ziegler and Fahlbusch, 1986	0.13
MN4	Erkertshofen 1	Melissiodon dominans	2.91		3.27	30	Ziegler and Fahlbusch, 1986	0.36
MN4	San Mamet	Melissiodon dominans	2.96		2.97	1	Jovells-Vaqué and Casanovas-Vilar, 2018	0.01
MN4	Dolnice 1	Melissiodon dominans	2.67	3.15	3.33	27	Fejfar, 1990	0.66
MN4	Dolnice 2	Melissiodon dominans	3.36	3.38	3.4	2	Fejfar, 1990	0.04
MN4	Rembach	Melissiodon dominans	2.79	2.95	3.05	6	Ziegler and Fahlbusch, 1986	0.26
MN4	Fortshart	Melissiodon dominans	2.8	2.89	2.97	4	Ziegler and Fahlbusch, 1986	0.17
MN4	Montalvos 2	Melissiodon dominans	3.37	3.49	3.56	3	Hordjick et al. 2015	0.19
MN4	2/2003 Reptile Fissure	Melissiodon dominans	3.11	3.2	3.28	8		0.17
MN4	MCQ3/2005	Melissiodon dominans	3.38		3.39	1		0.01
MN4	Dolnice 3	Melissiodon dominans	2.89	3.1	3.29	9	Fejfar, 1990	0.4
MN4	Orechov	Melissiodon dominans	3.34		3.35	1	Fejfar, 1990	0.01

## Sheet: Upper M1
Length	Width	Ziegler Falhbusch 1986			Length	Width				Length	Width	Hrubesch, 1957			Length	Width	Hrubesch, 1957		Length	Width
Rembach					Dolnice 1		Fejfar 1990			Schnaitheim					Wintershof-West				Mokrá 2/2003
2.79	2.15		2.94833		2.67	1.75		3.14667		2.89	2.05	3.47429			2.91	2.02		PAL-3371	3.11	2.10125
2.88	2.26				2.94	2		2.02963		2.93	1.99				2.94	2.04		PAL-3380	3.23	2.06
2.95	2.12				2.95	1.9				3.12	2.1				3.14	1.89		PAL-3381	3.28	2.09
3	2.05				3	2				3.2	2.1				3.44	2.31		PAL-3382	3.14	2.1875
3.02	2.1				3	2.1				3.25	2.08				3.45	2.3		PAL-3488	3.24	2.16
3.05	2.26				3.5	1.9		0.476667		3.29	2.3							PAL-3491	3.28	2.24
					3.09	2		0.183333		3.3	2.21				n= 40			PAL-3492	3.16	2.12
					3.1	1.94				3.32	2.21				0.7			PAL-3493	3.12	2.08
Forsthart		Ziegler Falhbusch 1986			3.1	2				3.41	2.37				0.6			PAL-3490	-	2.24
2.8	2.19		2.8925		3.11	2				3.42	2.24
2.85	2.1				3.11	2.1		0.27963		3.46	2.38								Length	Width
2.95	2.4				3.13	1.99		0.17037		3.53	2.33								Mokrá 3/2005
2.97	2.3				3.14	1.99				3.57	2.45							Pal. 3931	3.39	2.17
					3.14	2.22				3.68	2.31
					3.15	1.9				3.68	2.32
Dolnice 2		Fejfar 1990			3.15	2				3.72	2.32
3.36	2.2				3.15	2.01				3.72	2.33
3.4	2.14				3.17	2				3.81	2.41
					3.17	2.04				3.82	2.59
					3.2	2.14				3.84	2.48
Dolnice 3		Fejfar 1990			3.2	2.15				4	2.51
2.89	1.8		3.09667		3.25	2.15
2.9	1.9				3.29	2.01
2.94	1.95				3.3	2.01				Length	Width	Hrubesch, 1957
3	1.91				3.3	2.1				Wintershof-Ost
3.05	1.95				3.32	2.2				3.19	2.2
3.25	2.11				3.33	2.2
3.27	2.1
3.28	2.1
3.29	1.98
Sant Mamet		Jovells-Vaqué i Casanovas-Vilar 2018
2.96	1.99
Turó de les Forques		Jovells-Vaqué i Casanovas-Vilar 2018
3.47	2.46
3.37	2.15
Montalvos 2		Hordijk et al 2015
3.4	2.32
3.49	2.27

## Sheet: Upper M2
Length	Width	Ziegler Falhbusch 1986			Length	Width				Length	Width	Hrubesch, 1957			Length	Width	Hrubesch, 1957		Length	Width
Rembach					Dolnice 1		Fejfar 1990			Schnaitheim					Wintershof-West				Mokrá 2/2003
1.95	1.72				NO DATA										2.15	1.92		PAL-3372	2.2	1.775
1.98	1.7														2.44	2.22		PAL-3842	2.28	1.83
2.05	1.8														2.23	1.9		PAL-3843	2.34	1.9875
2.07	1.81																	PAL-3383	2.19	1.9
2.09	1.86																	PAL-3495	2.24	1.8
2.15	1.86																	PAL-3496	2.08	1.76
2.15	1.88														n= 36	0.3
2.21	1.98															0.49
Forsthart		Ziegler Falhbusch 1986
1.96	1.81
2	1.85																		Length	Width
2.05	1.9																		Mokrá 3/2005
																			-
Dolnice 2		Fejfar 1990
NO DATA
Dolnice 3		Fejfar 1990
NO DATA
										Length	Width	Hrubesch, 1957
Sant Mamet		Jovells-Vaqué i Casanovas-Vilar 2018								Wintershof-Ost
-
Turó de les Forques		Jovells-Vaqué i Casanovas-Vilar 2018
2.53	2.13
Montalvos 2		Hordijk et al 2015
2.35	1.99
Ramblar 1A		Sesé 1987
2.23	2.13
Beón 2		Bulot et al. 2009
2.14	1.75

## Sheet: Upper M3
Length	Width	Ziegler Falhbusch 1986			Length	Width				Length	Width	Hrubesch, 1957			Length	Width	Hrubesch, 1957		Length	Width
Rembach					Dolnice 1		Fejfar 1990			Schnaitheim					Wintershof-West				Mokrá 2/2003
1.55	1.7				NO DATA										1.6			PAL-3377	1.55	1.79
1.62	1.75															1.92
1.62	1.86
1.62	1.95
1.72	1.75
															n= 8	0.35
																0.3
Forsthart		Ziegler Falhbusch 1986
1.49	1.82
1.54	1.88																		Length
1.65	1.8																		Mokrá 3/2005
																			-
Dolnice 2		Fejfar 1990
NO DATA
Dolnice 3		Fejfar 1990
NO DATA
										Length	Width	Hrubesch, 1957
Sant Mamet		Jovells-Vaqué i Casanovas-Vilar 2018								Wintershof-Ost
-
Turó de les Forques		Jovells-Vaqué i Casanovas-Vilar 2018
-
Montalvos 2		Hordijk et al 2015
1.78	2.11
Ramblar 1A		Sesé 1987
1.89	2.08
Jauquet		Bulot et al. 2009
1.72	2.01

## Sheet: Lower m1
Length	Width	Ziegler Falhbusch 1986			Length	Width				Length	Width	Hrubesch, 1957			Length	Width	Hrubesch, 1957		Length	Width		Length	Width	Bolliger 1992
Rembach					Dolnice 1		Fejfar 1990			Schnaitheim					Wintershof-West				Mokrá 2/2003			Hummelberg	MN4
2.32	1.91				2.22	1.77		2.42071							2.35			PAL-3373	2.39	1.775		2.84	1.96
2.35	1.8				2.24	1.76		1.895								1.78		PAL-3374	2.52	1.975
2.45	1.96				2.28	1.81												PAL-3494	2.48	1.88
					2.34	1.85
					2.36	1.86		0.16	0.08
					2.4	1.87		0.2	0.12										Length	Width
					2.45	1.9													Mokrá 1/2001
					2.45	1.95										0.5			2.39	1.9
Forsthart		Ziegler Falhbusch 1986			2.47	1.97									n=32	0.48
2.15	1.74				2.5	1.9
2.25	1.76				2.5	1.95													Length
2.28	1.75				2.54	1.95													Mokrá 3/2005
2.35	1.85				2.56	2.01													-
2.36	1.84				2.58	1.98
2.41	1.8
Dolnice 2		Fejfar 1990
2.23	1.78
2.3	1.7				Sant Andreu de la Barca 1		Jovells-Vaqué i Casanovas-Vilar 2018
2.5	1.87				2.94	2.05
2.51	2.06
2.7	2.16
Dolnice 3		Fejfar 1990			Turó de les Forques		Jovells-Vaqué i Casanovas-Vilar 2018
2.32	1.75				-
2.59	1.95									Length	Width	Hrubesch, 1957
2.59	2									Wintershof-Ost
2.6	1.89
					Montalvos 2		Hordijk et al 2015
					2.68	1.94
Haslach		Hrubesch, 1957
2.42	1.83
					Ramblar 1A		Sesé 1987
					1.89	2.08
Ulm-Uniklinik		Werner, 1994			Jauquet		Bulot et al. 2009
2.42	1.78				2.72	2.06
					2.4	1.78
					2.56	1.93
					Beón 2		Bulot et al. 2009
					2.3	1.78
					Vieux-Collonges		Mein and Freudenthla 1981
					2.32	1.78

## Sheet: Lower m2
Length	Width	Ziegler Falhbusch 1986			Length	Width				Length	Width	Hrubesch, 1957			Length	Width	Hrubesch, 1957		Length	Width
Rembach					Dolnice 1		Fejfar 1990			Schnaitheim					Wintershof-West				Mokrá 2/2003
2.05	1.62				NO DATA										2.15			PAL-3375	2.31	1.825
2.15	1.85															1.78		PAL-3497	2.2	1.8
2.19	1.79																	PAL-3498	2.24	1.72
2.21	1.78
2.25	1.95
2.26	1.83														n=28	0.45			Length	Width
2.27	1.84															0.35			Mokrá 1/2001
2.27	1.97																		2.275	1.7875
2.32	1.96																		2.2	1.7125
2.33	1.9																		2.25	1.75
2.36	1.81														Length	Width	Bolliger 1992		2.275	1.7875
															Hummelberg	MN4			2.23	1.68
															2.28	1.8
																			Length	Width
Forsthart		Ziegler Falhbusch 1986																	Mokrá 3/2005
2.09	1.77																	Pal. 3930	2.25	1.64
2.13	1.76
2.15	1.82
2.19	1.76
2.22	1.8
2.29	1.85
Dolnice 2		Fejfar 1990
NO DATA										Length	Width	Hrubesch, 1957
										Wintershof-Ost
Dolnice 3		Fejfar 1990
NO DATA
Molí Calopa		Jovells-Vaqué i Casanovas-Vilar 2018
2.43	1.97
El Fallol		Jovells-Vaqué i Casanovas-Vilar 2018
2.6	2.03
Montalvos 2		Hordijk et al 2015		Ulm-Uniklinik	Wener, 1994
2.5	2.09			2.26	1.82
Ramblar 1A		Sesé 1987
-
Jauquet		Bulot et al. 2009
-
Beón 2		Bulot et al. 2009
-
Vieux-Collonges		Mein and Freudenthla 1981
-

## Sheet: Lower m3
Length	Width	Ziegler Falhbusch 1986			Length	Width				Length	Width	Hrubesch, 1957			Length	Width	Hrubesch, 1957		Length	Width
Rembach					Dolnice 1		Fejfar 1990			Schnaitheim					Wintershof-West				Mokrá 2/2003
2.3	1.75				NO DATA													PAL-3376	2.35	1.575
2.55	1.82														2.38			PAL-3500	2.48	1.68
2.62	1.8															1.7		PAL-3501	2.4	1.8
																		PAL-3502	2.44	1.72
																		PAL-3499	-	1.68
Forsthart		Ziegler Falhbusch 1986													n=18	0.57			Length	Width
2.24	1.7															0.35			Mokrá 1/2001
2.32	1.8																		-
2.33	1.74
2.41	1.91
Dolnice 2		Fejfar 1990
NO DATA
																			Length	Width
																			Mokrá 3/2005
																			-
Dolnice 3		Fejfar 1990
NO DATA
Molí Calopa		Jovells-Vaqué i Casanovas-Vilar 2018
2.58	1.9									Length	Width	Hrubesch, 1957
Sant Andreu de la Barca 1		Jovells-Vaqué i Casanovas-Vilar 2018								Wintershof-Ost
2.82	1.88
El Fallol		Jovells-Vaqué i Casanovas-Vilar 2018
2.64	2.12
Montalvos 2		Hordijk et al 2015
2.37	1.67
Ramblar 1A		Sesé 1987
-
					Ulm-Uniklinik	Werner, 1957
Jauquet		Bulot et al. 2009			2.54	1.79
-
Beón 2		Bulot et al. 2009			Haslach	werner, 1994
-					2.57	1.77
Vieux-Collonges		Mein and Freudenthla 1981
-
